# Supplementary material for: Anti-Cancer Activity Profiling of Chemotherapeutic Agents in 3D Co-Cultures of Pancreatic Tumor Spheroids with Cancer-Associated Fibroblasts and Macrophages
Source: Cancers (Basel). 2021 Nov 26;13(23):5955. doi: 10.3390/cancers13235955 (PMC8656537; doi:10.3390/cancers13235955)
Supplement: Supplementary file 1 [file cancers-13-05955-s001.zip]

Archive with 1 entries (1 files):
- cancers-1450331-supplementary.pdf
